# Supplementary material for: A novel cuproptosis pattern and tumor immune microenvironment characterization in urothelial carcinoma of the bladder
Source: Front Immunol. 2023 Aug 17;14:1219209. doi: 10.3389/fimmu.2023.1219209 (PMC10469981; doi:10.3389/fimmu.2023.1219209)
Supplement: Supplementary file 1 [file DataSheet_1.zip]

Archive with 14 entries (14 files):
- Supplementary Figure S1.jpg
- Supplementary Figure S10.jpg
- Supplementary Figure S11.jpg
- Supplementary Figure S2.jpg
- Supplementary Figure S3.jpg
- Supplementary Figure S4.jpg
- Supplementary Figure S5.jpg
- Supplementary Figure S6.jpg
- Supplementary Figure S7.jpg
- Supplementary Figure S8.jpg
- Supplementary Figure S9.jpg
- Supplementary material information.docx
- Supplementary Table S1.xlsx
- Supplementary Table S2.xlsx
