# Supplementary material for: A novel cuproptosis pattern and tumor immune microenvironment characterization in urothelial carcinoma of the bladder
Source: Front Immunol. 2023 Aug 17;14:1219209. doi: 10.3389/fimmu.2023.1219209 (PMC10469981; doi:10.3389/fimmu.2023.1219209)
Supplement: Supplementary file 1 [file DataSheet_1.zip › Supplementary Table S1.xlsx]

## Sheet: Sheet1
Gene	Application	Forward primer sequence (5′-3′)	Reverse primer sequence (5′-3′)
P4HB	sh-RNA1	CCGG GTGTGGTCACTGCAAACAGTT CTCGAG AACTGTTTGCAGTGACCACAC TTTTTG	AATTCAAAAA GTGTGGTCACTGCAAACAGTT CTCGAG AACTGTTTGCAGTGACCACAC
	sh-RNA2	CCGG TGACCAAGTACAAGCCCGAAT CTCGAG ATTCGGGCTTGTACTTGGTCA TTTTTG	AATTCAAAAA TGACCAAGTACAAGCCCGAAT CTCGAG ATTCGGGCTTGTACTTGGTCA
	sh-RNA3	CCGG CGAGTTCTTTGGCCTGAAGAA CTCGAG TTCTTCAGGCCAAAGAACTCG TTTTTG	AATTCAAAAA CGAGTTCTTTGGCCTGAAGAA CTCGAG TTCTTCAGGCCAAAGAACTCG
	primers	AGGCTGATGACATCGTGAACT	GGTATTTGGAGAACACGTCACTG
PRDX1	sh-RNA1	CCGG GCTTTCAGTGATAGGGCAGAA CTCGAG TTCTGCCCTATCACTGAAAGC TTTTTG	AATTCAAAAA GCTTTCAGTGATAGGGCAGAA CTCGAG TTCTGCCCTATCACTGAAAGC
	sh-RNA2	CCGG CCTGTCTGACTACAAAGGAAA CTCGAG TTTCCTTTGTAGTCAGACAGG TTTTTG	AATTCAAAAA CCTGTCTGACTACAAAGGAAA CTCGAG TTTCCTTTGTAGTCAGACAGG
	sh-RNA3	CCGG CCATGAACATTCCTTTGGTAT CTCGAG ATACCAAAGGAATGTTCATGG TTTTTG	AATTCAAAAA CCATGAACATTCCTTTGGTAT CTCGAG ATACCAAAGGAATGTTCATGG
	primers	CCACGGAGATCATTGCTTTCA	AGGTGTATTGACCCATGCTAGAT
Calreticulin	sh-RNA1	CCGG CGTCTACTTCAAGGAGCAGTT CTCGAG AACTGCTCCTTGAAGTAGACG TTTTTG	AATTCAAAAA CGTCTACTTCAAGGAGCAGTT CTCGAG AACTGCTCCTTGAAGTAGACG
	sh-RNA2	CCGG CGTCTACTTCAAGGAGCAGTT CTCGAG AACTGCTCCTTGAAGTAGACG TTTTTG	AATTCAAAAA CGTCTACTTCAAGGAGCAGTT CTCGAG AACTGCTCCTTGAAGTAGACG
	sh-RNA3	CCGG AACTGCTCCTTGAAGTAGACG CTCGAG CGTCTACTTCAAGGAGCAGTT TTTTTG	AATTCAAAAA AACTGCTCCTTGAAGTAGACG CTCGAG CGTCTACTTCAAGGAGCAGTT
	primers	CCACGGAGATCATTGCTTTCA	GAACTTGCCGGAACTGAGAAC
β-actin	primers	AGCGGGAAATCGTGCGTGAC	AGGAAGGAAGGCTGGAAGAGTG
