# Supplementary material for: A novel cuproptosis pattern and tumor immune microenvironment characterization in urothelial carcinoma of the bladder
Source: Front Immunol. 2023 Aug 17;14:1219209. doi: 10.3389/fimmu.2023.1219209 (PMC10469981; doi:10.3389/fimmu.2023.1219209)
Supplement: Supplementary file 1 [file DataSheet_1.zip › Supplementary Table S2.xlsx]

## Sheet: Supplementary Table 2
Characteristics	HR	CI5	CI95	p	CI
P4HB	1.7	1.36	2.13	0	1.36 - 2.13
PRDX1	1.66	1.35	2.05	0	1.35 - 2.05
Calreticulin	1.59	1.27	2	0	1.27 - 2
EIF1	1.51	1.15	1.98	0.003	1.15 - 1.98
RPN2	1.48	1.22	1.78	0	1.22 - 1.78
UBC	1.44	1.12	1.86	0.004	1.12 - 1.86
ENO1	1.42	1.19	1.7	0	1.19 - 1.7
HSP90B1	1.4	1.15	1.7	0.001	1.15 - 1.7
ACTB	1.39	1.12	1.72	0.003	1.12 - 1.72
CFL1	1.39	1.08	1.8	0.01	1.08 - 1.8
TOMM7	1.34	1.05	1.73	0.021	1.05 - 1.73
PPIB	1.33	1.05	1.68	0.017	1.05 - 1.68
MYH9	1.33	1.1	1.6	0.004	1.1 - 1.6
HSP90AB1	1.31	1.08	1.6	0.006	1.08 - 1.6
TUBB	1.27	1.06	1.52	0.01	1.06 - 1.52
TPI1	1.27	1.08	1.49	0.003	1.08 - 1.49
MYL6	1.26	1.02	1.55	0.032	1.02 - 1.55
FTL	1.24	1.07	1.43	0.003	1.07 - 1.43
RPS12	1.21	1	1.45	0.047	1 - 1.45
YWHAZ	1.21	1.03	1.42	0.024	1.03 - 1.42
JUND	1.2	1.01	1.43	0.034	1.01 - 1.43
HSP90AA1	1.18	1	1.39	0.045	1 - 1.39
SFN	1.12	1.03	1.22	0.011	1.03 - 1.22
IFI6	1.1	1.02	1.18	0.008	1.02 - 1.18
TXNIP	0.85	0.76	0.94	0.003	0.76 - 0.94
ARHGDIB	0.84	0.73	0.96	0.01	0.73 - 0.96
COX5B	0.83	0.69	0.99	0.044	0.69 - 0.99
FLOT2	0.82	0.67	0.99	0.038	0.67 - 0.99
COX4I1	0.79	0.64	0.98	0.032	0.64 - 0.98
